# Supplementary material for: CycloZ Suppresses TLR4-Driven Inflammation to Reduce Asthma-Like Responses in HDM-Exposed Mouse Models
Source: Cells. 2024 Dec 9;13(23):2034. doi: 10.3390/cells13232034 (PMC11640671; doi:10.3390/cells13232034)
Supplement: Supplementary file 1 [file cells-13-02034-s001.zip]

Archive with 1 entries (1 files):
- cells-3290735-supplementary.pdf
